# Supplementary material for: Specific Monoclonal Antibodies against African Swine Fever Virus Protease pS273R Revealed a Novel and Conserved Antigenic Epitope
Source: Int J Mol Sci. 2024 Aug 15;25(16):8906. doi: 10.3390/ijms25168906 (PMC11354548; doi:10.3390/ijms25168906)
Supplement: Supplementary file 1 [file ijms-25-08906-s001.zip]

Archive with 4 entries (4 files):
- Raw WB data.pdf
- Supplementary Figures.pdf
- Table S1.xlsx
- Table S2.pdf
