# Supplementary material for: Specific Monoclonal Antibodies against African Swine Fever Virus Protease pS273R Revealed a Novel and Conserved Antigenic Epitope
Source: Int J Mol Sci. 2024 Aug 15;25(16):8906. doi: 10.3390/ijms25168906 (PMC11354548; doi:10.3390/ijms25168906)
Supplement: Supplementary file 1 [file ijms-25-08906-s001.zip › Table S1.xlsx]

## Sheet: Sheet1
	Table S1. The identity of pS273R epitope across different ASFV stains
	GenBank accession numbers	identical	Genomic DNA length (bp)	Genotypes
	FR682468.2	Yes	190584	Ⅱ
	LR722600.1	Yes	190594	Ⅱ
	LR722599.1	Yes	190598	Ⅱ
	LR536725.1	Yes	190599	Ⅱ
	LR899193.1	Yes	190592	Ⅱ
	NC_044959.2	Yes	190584	Ⅱ
	OR863253.1	Yes	190880	Ⅱ
	OR863252.1	Yes	190882	Ⅱ
	OR180113.1	Yes	192224	Ⅱ
	MN393477.1	Yes	190576	Ⅱ
	MN393476.1	Yes	190576	Ⅱ
	ON380539.1	Yes	189737	Ⅱ
	MN715134.1	Yes	190601	Ⅱ
	MT748042.2	Yes	187848	Ⅱ
	MZ202520.1	Yes	189523	Ⅰ
	ON380540.1	Yes	189456	Ⅱ
	OR660696.1	Yes	190108	Ⅱ
	OR460741.1	Yes	190592	Ⅱ
	OR460740.1	Yes	190594	Ⅱ
	OR460737.1	Yes	190598	Ⅱ
	OR460735.1	Yes	190590	Ⅱ
	OR460732.1	Yes	190586	Ⅱ
	OR460731.1	Yes	190599	Ⅱ
	OR460730.1	Yes	190590	Ⅱ
	OP856591.1	Yes	189397	Ⅱ
	OP605386.1	Yes	190590	Ⅱ
	ON108571.3	Yes	190596	Ⅱ
	OM481276.1	Yes	190595	Ⅱ
	OM481275.1	Yes	190598	Ⅱ
	MZ614662.1	Yes	190257	Ⅱ
	OR660695.1	Yes	190117	Ⅱ
	OR460738.1	Yes	190592	Ⅱ
	OR460736.1	Yes	190592	Ⅱ
	OR460734.1	Yes	190584	Ⅱ
	OR460733.1	Yes	190588	Ⅱ
	OP467597.1	Yes	187868	Ⅱ
	ON075797.1	Yes	188950	Ⅱ
	MW396979.1	Yes	192237	Ⅱ
	OR660699.1	Yes	190120	Ⅱ
	OP781313.1	Yes	184521	Ⅱ
	OP781312.1	Yes	184519	Ⅱ
	OP781311.1	Yes	184520	Ⅱ
	OP781310.1	Yes	184526	Ⅱ
	OR460739.1	Yes	190599	Ⅱ
	OR162436.1	Yes	188784	Ⅱ
	MK128995.1	Yes	189393	Ⅱ
	LS478113.1	Yes	182446	Ⅱ
	OR660698.1	Yes	190047	Ⅱ
	OR660697.1	Yes	190316	Ⅱ
	OP781309.1	Yes	183978	Ⅱ
	OP781308.1	Yes	183999	Ⅱ
	OQ434234.1	Yes	185651	Ⅱ
	ON409983.1	Yes	183389	Ⅱ
	ON409979.1	Yes	184521	Ⅱ
	MW856068.1	Yes	183325	Ⅱ
	ON456300.2	Yes	187951	Ⅱ
	MT459800.1	Yes	189252	Ⅱ
	ON409982.1	Yes	171004	Ⅱ
	OL692744.1	Yes	190572	Ⅱ
	OL692743.1	Yes	190517	Ⅱ
	MN172368.1	Yes	189405	Ⅱ
	MT496893.1	Yes	189393	Ⅱ
	MT872723.1	Yes	189113	Ⅱ
	OR159219.1	Yes	189400	Ⅱ
	OR159218.1	Yes	189429	Ⅱ
	OR159217.1	Yes	189411	Ⅱ
	OR806652.1	Yes	190673	Ⅱ
	OR387521.1	Yes	181952	Ⅰ
	OR387519.1	Yes	182999	Ⅰ
	NC_044957.1	Yes	171719	Ⅰ
	MK645909.1	Yes	189394	Ⅱ
	OR604566.1	Yes	186611	Ⅱ
	OR135685.1	Yes	189529	Ⅱ
	MW800838.1	Yes	181924	Ⅰ
	MW736613.1	Yes	181753	Ⅰ
	MW736612.1	Yes	181684	Ⅰ
	MW736610.1	Yes	181738	Ⅰ
	MW736609.1	Yes	181756	Ⅰ
	MW736608.1	Yes	181754	Ⅰ
	MW736605.1	Yes	181753	Ⅰ
	MW736604.1	Yes	181761	Ⅰ
	MW736603.1	Yes	181733	Ⅰ
	MW736601.1	Yes	181793	Ⅰ
	MW736600.1	Yes	181745	Ⅰ
	MW736599.1	Yes	181753	Ⅰ
	AY261365.1	Yes	190773	Ⅲ
	AY261364.1	Yes	185689	Ⅴ
	MN394630.3	Yes	188458	Ⅷ
	OX376273.1	Yes	190600	Ⅱ
	OX376272.1	Yes	190592	Ⅱ
	OX376271.1	Yes	190599	Ⅱ
	MW723493.1	Yes	181746	Ⅰ
	MW723492.1	Yes	181751	Ⅰ
	MN336500.3	Yes	190066	XII
	MN318203.3	Yes	183292	Ⅰ
	MN394630.3	Yes	188458	Ⅱ
	MW723484.1	Yes	181741	Ⅰ
	MW723483.1	Yes	181751	Ⅰ
	MW723482.1	Yes	181788	Ⅰ
	MW723481.1	Yes	181859	Ⅰ
	MW723480.1	Yes	181925	Ⅰ
	AM712240.1	Yes	171719	Ⅰ
	ON260841.1	Yes	181905	Ⅰ
	ON260840.1	Yes	182085	Ⅰ
	OP312970.1	Yes	181741	Ⅰ
	NC_044956.1	Yes	182284	Ⅰ
	NC_044955.1	Yes	184638	Ⅰ
	NC_044942.1	Yes	180365	Ⅰ
	NC_001659.2	Yes	170101	Ⅰ
	MN630494.2	Yes	184820	XX
	MN336500.3	Yes	190066	XXII
	MN270978.1	Yes	181699	Ⅰ
	MN270977.1	Yes	184581	Ⅰ
	MN270976.1	Yes	181651	Ⅰ
	MN270975.1	Yes	183724	Ⅰ
	MN270974.1	Yes	183720	Ⅰ
	MN270973.1	Yes	181816	Ⅰ
	MN270972.1	Yes	183723	Ⅰ
	MN270971.1	Yes	183645	Ⅰ
	MG939583.1	Yes	189401	Ⅱ
	KM102979.1	Yes	182906	Ⅰ
	KX354450.1	Yes	184638	Ⅰ
	U18466.2	Yes	170101	Ⅰ
	OR387520.1	Yes	183179	Ⅰ
	MT882025.1	Yes	189081	Ⅱ
	MH766894.3	Yes	189402	Ⅱ
	OM799941.1	Yes	189129	Ⅱ
	OM966721.1	Yes	189127	Ⅱ
	OM966720.1	Yes	189143	Ⅱ
	OM966719.1	Yes	189131	Ⅱ
	OM966718.1	Yes	189129	Ⅱ
	OM966717.1	Yes	189125	Ⅱ
	OM966716.1	Yes	189129	Ⅱ
	OM966715.1	Yes	189133	Ⅱ
	OM966714.1	Yes	189111	Ⅱ
	ON400500.1	Yes	178014	Ⅱ
	ON263123.1	Yes	189401	Ⅱ
	MW465755.1	Yes	186237	Ⅱ
	MW033528.1	Yes	189401	Ⅱ
	MK940252.1	Yes	189403	Ⅱ
	MK628478.1	Yes	189399	Ⅱ
	MK543947.1	Yes	190202	Ⅱ
	MW306192.1	Yes	189263	Ⅱ
	MW306191.1	Yes	189256	Ⅱ
	MW306190.1	Yes	189248	Ⅱ
	MN913970.1	Yes	188277	Ⅰ
	MH025920.1	No	188629	Ⅸ
	MH025919.1	No	188611	Ⅸ
	MH025918.1	No	188630	Ⅸ
	AM712239.1	Yes	182284	Ⅰ
	OL622042.1	Yes	189400	Ⅱ
	MH910495.1	Yes	189465	Ⅱ
	OR806651.1	Yes	164373	Ⅱ
	OR944091.1	Yes	190315	Ⅱ
	OR944090.1	Yes	190105	Ⅱ
	MN394630.3	Yes	188458	Ⅷ
	LC659087.1	Yes	189405	Ⅱ
	LC659086.1	Yes	189398	Ⅱ
	OR944086.1	Yes	189983	Ⅱ
	OR944085.1	Yes	189998	Ⅱ
	OQ971725.1	Yes	183395	Ⅰ
	OQ971722.1	Yes	183406	Ⅰ
	OP718535.1	Yes	184651	Ⅱ
	OP718534.1	Yes	184616	Ⅱ
	KM111295.1	No	184368	Ⅸ
	AM712240.1	Yes	171719	Ⅰ
	MW788410.1	Yes	181693	Ⅰ
	MZ945537.1	Yes	172025	Ⅰ
	NC_044943.1	Yes	172051	Ⅰ
	NC_044941.1	Yes	182362	Ⅰ
	NC_044957.1	Yes	171719	Ⅰ
	Note: the several ASFV stains exhibiting different epitope seqences are marked in red color.
